# Supplementary material for: Novel CYP11A1-Derived Vitamin D and Lumisterol Biometabolites for the Management of COVID-19
Source: Nutrients. 2022 Nov 11;14(22):4779. doi: 10.3390/nu14224779 (PMC9698837; doi:10.3390/nu14224779)
Supplement: Supplementary file 1 [file nutrients-14-04779-s001.zip]

Archive with 1 entries (1 files):
- nutrients-1891231-supplementary.pdf
